# Supplementary material for: Bioactivity of Methoxylated and Methylated 1-Hydroxynaphthalene-2-Carboxanilides: Comparative Molecular Surface Analysis
Source: Molecules. 2019 Aug 18;24(16):2991. doi: 10.3390/molecules24162991 (PMC6720605; doi:10.3390/molecules24162991)
Supplement: Supplementary file 1 [file molecules-24-02991-s001.zip]

Archive with 3 entries (3 files):
- Supplementary Files/deposit_dime.cif
- Supplementary Files/checkcif_Platon_report_basic_deposit_dime.pdf
- Supplementary Files/Supplementary materials-560220.pdf
